# Supplementary material for: Waste Cooking Oils into High-Value Products: Where Is the Industry Going?
Source: Polymers (Basel). 2025 Mar 26;17(7):887. doi: 10.3390/polym17070887 (PMC11991150; doi:10.3390/polym17070887)
Supplement: Supplementary file 1 [file polymers-17-00887-s001.zip]

Archive with 1 entries (1 files):
- polymers-3526922-supplementary.pdf
